# Supplementary material for: Detection of Pathological Markers of Neurodegenerative Diseases following Microfluidic Direct Conversion of Patient Fibroblasts into Neurons
Source: Int J Mol Sci. 2022 Feb 15;23(4):2147. doi: 10.3390/ijms23042147 (PMC8879457; doi:10.3390/ijms23042147)
Supplement: Supplementary file 1 [file ijms-23-02147-s001.zip]

Archive with 1 entries (1 files):
- ijms-1553316-supplementary.pdf
